# Supplementary material for: Cortisol Interaction with Aquaporin-2 Modulates Its Water Permeability: Perspectives for Non-Genomic Effects of Corticosteroids
Source: Int J Mol Sci. 2023 Jan 12;24(2):1499. doi: 10.3390/ijms24021499 (PMC9862916; doi:10.3390/ijms24021499)
Supplement: Supplementary file 1 [file ijms-24-01499-s001.zip]

Archive with 2 entries (2 files):
- AQP2-double-mbSYS_COR_1.25charges-250ns-annotated-HD30fps.mp4
- Supplementary Figure S1.doc
